# Supplementary material for: Preparation of a Novel Type of Zwitterionic Polymer and the Antifouling PDMS Coating
Source: Biomimetics (Basel). 2022 Apr 21;7(2):50. doi: 10.3390/biomimetics7020050 (PMC9149847; doi:10.3390/biomimetics7020050)
Supplement: Supplementary file 1 [file biomimetics-07-00050-s001.zip]

Archive with 1 entries (1 files):
- biomimetics-1652355-supplementary.pdf
